# Supplementary material for: Urokinase-type plasminogen activator deficiency enhances CD8+ T cell infiltration and anti-PD-1 therapy efficacy in prostate cancer
Source: Front Immunol. 2025 Sep 1;16:1625226. doi: 10.3389/fimmu.2025.1625226 (PMC12434036; doi:10.3389/fimmu.2025.1625226)
Supplement: Supplementary file 5 [file Table1.xlsx]

## Sheet: Supplemental table 1. Antibodie
Supplemental table 1. Antibodies used in IHC.
Antibody	Company	Cat#	Application	Dilution
anti-mouse-CD8α	Abcam	ab209775	IHC	1:2000
anti-human/mouse GzmB	Proteintech	13588-1-AP	IHC	1:200
anti-human/mouse TNF alpha	Thermo Fisher Scientific	PA1-40281	IHC	1:100
anti-human/mouse IFN-γ	Affinity Biosciences	DF6045	IHC	1:1000
anti-human/mouse PD-1	Proteintech	66220-1-Ig	IHC	1:800
Anti-mouse-CD3	Servicebio	GB12014-100	IHC	1:1000
Anti-uPA	Proteintech	17968-1-AP	IHC	1:200

## Sheet: Supplemental table 2. Antibodie
Supplemental table 2. Antibodies used in flow cytometry.
Antibody	Company	Cat#	Application	Dilution
PE anti-DYKDDDDK Tag	BioLegend	AE005	Flow cytometry	1:100
APC anti-mouse-CD45	BioLegend	103112	Flow cytometry	1:100
PE anti-mouse-CD3	BioLegend	100205	Flow cytometry	1:100
Brilliant Violet 605 anti-mouse CD19	BioLegend	115539	Flow cytometry	1:20
FITC anti-mouse-CD11b	BioLegend	101205	Flow cytometry	1:100
PE/Cyanine5 anti-mouse-CD8α	BioLegend	100710	Flow cytometry	1:100
FITC anti-mouse-CD8α	BioLegend	100706	Flow cytometry	1:100
APC/Cyanine7 anti-mouse-CD4	BioLegend	100526	Flow cytometry	1:100
PerCP/Cyanine5.5 anti-mouse-PD-1	BioLegend	109119	Flow cytometry	1:100
PerCP/Cyanine5.5 anti-mouse-GzmB	BioLegend	372211	Flow cytometry	1:20
PE anti-mouse-IFN-γ	BioLegend	163504	Flow cytometry	1:20
Brilliant Violet 421 anti-mouse-TNF-α	BioLegend	506327	Flow cytometry	1:20
Fc-blocking antibodies against CD16/32	BioLegend	156604	Flow cytometry	1:100

## Sheet: Supplemental table 3. Antibodie
Supplemental table 3. Antibodie
Antibody	Company	Cat#	Application	Dilution
anti-mouse CD45 (30-F11)-89Y	Fluidigm	3089005B	CyTOF	1:100
anti-mouse CD11b (M1/70)-148Nd	Fluidigm	3148003B	CyTOF	1:100
anti-mouse CD3e (145-2C11)-152Sm	Fluidigm	3152004B	CyTOF	1:100
anti-mouse CD4 (RM4-5)-145Nd	Fluidigm	3145002B	CyTOF	1:100
anti-mouse CD8α (53-6.7)-168Er	Fluidigm	3168003B	CyTOF	1:100
anti-mouse CD279/PD-1 (J43)-159Tb	Fluidigm	3159023B	CyTOF	1:100
anti-mouse CD62L (MEL-14)-160Gd	Fluidigm	3160008B	CyTOF	1:100
anti-mouse CD44 (IM7)-114Cd	Fluidigm	92J005114	CyTOF	1:100
anti-mouse CD25 (3C7)-150Nd	Fluidigm	3150002B	CyTOF	1:100
anti-mouse CD19 (6D5)-149Sm	Fluidigm	3149002B	CyTOF	1:100
anti-mouse CD45R/B220 (RA3-6B2)-160Gd	Fluidigm	3160012B	CyTOF	1:100
anti-mouse CD11c (N418)-209Bi	Fluidigm	3160012B	CyTOF	1:100
anti-mouse F4/80 (BM8)-146Nd	Fluidigm	3146008B	CyTOF	1:100
anti-mouse CD206/MMR (C068C2)-169Tm	Fluidigm	3169021B	CyTOF	1:100
anti-mouse Ly-6C (HK1.4)-162Dy	Fluidigm	3162014B	CyTOF	1:100
anti-mouse CD335/NKp46 (29A1.4)-153Eu	Fluidigm	3153006B	CyTOF	1:100
Fc-blocking antibodies against CD16/32	BioLegend	156604	CyTOFy	1:100

## Sheet: Supplemental table 4. Reagents 
Supplemental table 4. Reagents used in CyTOF.
Reagents	Company	Cat#	Application
Blood cell lysis buffer	Servicebio	G2015	CyTOF
CSB	Fluidigm	201068	CyTOF
Perm/Fix buffer	Fluidigm	201067	CyTOF
EQ Four Element Calibration Beads	Fluidigm	201078	CyTOF
CAS	Fluidigm	201240	CyTOF
